# Supplementary material for: Congenital Zika Syndrome: Insights from Integrated Proteomic and Metabolomic Analysis
Source: Biomolecules. 2024 Dec 30;15(1):32. doi: 10.3390/biom15010032 (PMC11762526; doi:10.3390/biom15010032)
Supplement: Supplementary file 1 [file biomolecules-15-00032-s001.zip]

Archive with 1 entries (1 files):
- biomolecules-3172539-supplementary.pdf
